# Supplementary material for: Safety Evaluation and Anti-Inflammatory Efficacy of Lacticaseibacillus paracasei PS23
Source: Int J Mol Sci. 2022 Dec 31;24(1):724. doi: 10.3390/ijms24010724 (PMC9821173; doi:10.3390/ijms24010724)
Supplement: Supplementary file 1 [file ijms-24-00724-s001.zip]

Archive with 1 entries (1 files):
- ijms-2069243-supplementary.pdf
